# Supplementary material for: A Bibliometric Analysis of Stroke Caregiver Research from 1989 to 2022
Source: Int J Environ Res Public Health. 2023 Mar 6;20(5):4642. doi: 10.3390/ijerph20054642 (PMC10001807; doi:10.3390/ijerph20054642)
Supplement: Supplementary file 1 [file ijerph-20-04642-s001.zip]

Archive with 1 entries (1 files):
- ijerph-2208557-supplementary.pdf
